# Supplementary material for: Reply to: “Research on agroforestry systems and biodiversity conservation: what can we conclude so far and what should we improve?” by Boinot et al. 2022
Source: BMC Ecol Evol. 2022 May 18;22:65. doi: 10.1186/s12862-022-02016-7 (PMC9115991; doi:10.1186/s12862-022-02016-7)
Supplement: Supplementary file 2 — Additional file 2. Description of data tables and R-Code of the analysis. [file 12862_2022_2016_MOESM2_ESM.zip]

Archive with 3 entries (3 files):
- Supplementary_Response_Boinot_et_al.Rmd
- __MACOSX/._Supplementary_Response_Boinot_et_al.Rmd
- Supplementary_Response_Boinot_et_al.html
